# Supplementary material for: Lower cardiorespiratory fitness is associated with an altered gut microbiome. The Study of Health in Pomerania (SHIP)
Source: Sci Rep. 2025 Feb 12;15:5171. doi: 10.1038/s41598-025-88415-4 (PMC11822121; doi:10.1038/s41598-025-88415-4)
Supplement: Supplementary file 1 — Supplementary Material 1 [file 41598_2025_88415_MOESM1_ESM.xlsx]

## Sheet: Supplementary table 1
Supplementary table 1. Post-hoc group comparisons.
Hba1c: Glycated hemoglobin, Q: quartile, n: number of individuals.
Variable	Group 1	Group 2	n1	n2	method	statistic	p-value
Age	Q1	Q2	890	889	Dunn's test	-9.24673	2.31475e-20
Age	Q1	Q3	890	889	Dunn's test	-11.5971	4.26398e-31
Age	Q1	Q4	890	890	Dunn's test	-22.1624	7.92262e-109
Age	Q2	Q3	889	889	Dunn's test	-2.34969	0.018789
Age	Q2	Q4	889	890	Dunn's test	-12.9094	3.98197e-38
Age	Q3	Q4	889	890	Dunn's test	-10.5591	4.61123e-26
Female sex	Q1	Q2	890	889	Chi-squared test	45.2904	1.69876e-11
Female sex	Q1	Q3	890	889	Chi-squared test	407.64	1.19656e-90
Female sex	Q1	Q4	890	890	Chi-squared test	1137.81	1.99679e-249
Female sex	Q2	Q3	889	889	Chi-squared test	198.973	3.49834e-45
Female sex	Q2	Q4	889	890	Chi-squared test	826.001	1.19945e-181
Female sex	Q3	Q4	889	890	Chi-squared test	283.049	1.62613e-63
Body mass index	Q1	Q2	890	889	Dunn's test	2.68352	0.00728519
Body mass index	Q1	Q3	890	889	Dunn's test	5.40298	6.55421e-08
Body mass index	Q1	Q4	890	890	Dunn's test	5.83551	5.36263e-09
Body mass index	Q2	Q3	889	889	Dunn's test	2.7187	0.00655392
Body mass index	Q2	Q4	889	890	Dunn's test	3.15035	0.00163075
Body mass index	Q3	Q4	889	890	Dunn's test	0.430888	0.66655
Hba1c	Q1	Q2	890	889	Dunn's test	-1.69202	0.090643
Hba1c	Q1	Q3	890	889	Dunn's test	-1.83005	0.067242
Hba1c	Q1	Q4	890	890	Dunn's test	-4.2582	2.06084e-05
Hba1c	Q2	Q3	889	889	Dunn's test	-0.137998	0.890242
Hba1c	Q2	Q4	889	890	Dunn's test	-2.56498	0.0103181
Hba1c	Q3	Q4	889	890	Dunn's test	-2.42695	0.0152265
Metformin usage	Q1	Q2	890	889	Chi-squared test	1.80959	0.178557
Metformin usage	Q1	Q3	890	889	Chi-squared test	3.22584	0.0724848
Metformin usage	Q1	Q4	890	890	Chi-squared test	11.6408	0.000645197
Metformin usage	Q2	Q3	889	889	Chi-squared test	0.1178	0.731433
Metformin usage	Q2	Q4	889	890	Chi-squared test	3.98914	0.0457943
Metformin usage	Q3	Q4	889	890	Chi-squared test	2.38364	0.122612
Smoking	Q1	Q2	890	889	Chi-squared test	8.60892	0.00334521
Smoking	Q1	Q3	890	889	Chi-squared test	8.28018	0.00400801
Smoking	Q1	Q4	890	890	Chi-squared test	4.49417	0.0340106
Smoking	Q2	Q3	889	889	Chi-squared test	0	1
Smoking	Q2	Q4	889	890	Chi-squared test	0.577965	0.447111
Smoking	Q3	Q4	889	890	Chi-squared test	0.494698	0.481839
Diet (food frequency score)	Q1	Q2	890	889	Dunn's test	-2.41931	0.0155499
Diet (food frequency score)	Q1	Q3	890	889	Dunn's test	-6.51533	7.25294e-11
Diet (food frequency score)	Q1	Q4	890	890	Dunn's test	-13.9183	4.90746e-44
Diet (food frequency score)	Q2	Q3	889	889	Dunn's test	-4.09487	4.22406e-05
Diet (food frequency score)	Q2	Q4	889	890	Dunn's test	-11.495	1.39731e-30
Diet (food frequency score)	Q3	Q4	889	890	Dunn's test	-7.39901	1.37203e-13

## Sheet: Supplementary table 2
Supplementary table 2. Microbiome composition statistics.
All numbers are given as percentages. Shown are all taxa that were present in at least ten percent of all samples. Taxa are ordered by their abundance. SEM: Standard error of the mean. (c): class, (f): family, (k): kingdom, (o): order, (p): phylum.
	SHIP-TREND + SHIP-START (n=3,558)		SHIP-TREND (n=2,349)		SHIP-START (n=1,209)
Taxon	Mean abundance +/- SEM	Median (1st-3rd quartile)	Mean abundance +/- SEM	Median (1st-3rd quartile)	Mean abundance +/- SEM	Median (1st-3rd quartile)
Bacteroides	18.277+/-0.177	17.645 (10.303-25.047)	18.498+/-0.215	17.860 (10.740-25.260)	17.848+/-0.312	17.210 (9.660-24.530)
Prevotella	7.652+/-0.194	0.110 ( 0.000-13.095)	7.485+/-0.237	0.090 ( 0.000-12.330)	7.975+/-0.337	0.170 (0.000-14.240)
Faecalibacterium	6.830+/-0.082	5.850 ( 3.300- 9.300)	6.961+/-0.102	5.940 ( 3.390- 9.550)	6.575+/-0.136	5.750 (3.130- 8.830)
Ruminococcaceae (f)	6.819+/-0.071	6.470 ( 3.602- 9.457)	6.800+/-0.088	6.520 ( 3.450- 9.490)	6.854+/-0.119	6.430 (3.890- 9.370)
Lachnospiraceae (f)	6.685+/-0.062	6.130 ( 3.890- 8.890)	6.616+/-0.075	6.080 ( 3.850- 8.770)	6.821+/-0.111	6.250 (4.040- 9.090)
Alistipes	4.195+/-0.064	3.275 ( 1.240- 6.130)	4.205+/-0.077	3.330 ( 1.260- 6.180)	4.175+/-0.114	3.130 (1.190- 5.980)
Clostridiales (o)	3.230+/-0.077	1.380 ( 0.290- 4.310)	3.123+/-0.094	1.270 ( 0.280- 4.060)	3.439+/-0.137	1.590 (0.300- 4.690)
Oscillibacter	3.073+/-0.042	2.430 ( 1.310- 4.200)	3.043+/-0.051	2.420 ( 1.270- 4.190)	3.133+/-0.072	2.480 (1.350- 4.210)
Parasutterella	2.924+/-0.066	1.320 ( 0.162- 4.327)	3.001+/-0.084	1.330 ( 0.150- 4.410)	2.774+/-0.104	1.320 (0.190- 4.150)
Parabacteroides	2.484+/-0.039	1.950 ( 0.900- 3.428)	2.521+/-0.050	1.980 ( 0.900- 3.460)	2.412+/-0.062	1.900 (0.910- 3.320)
Ruminococcus	2.421+/-0.049	1.480 ( 0.490- 3.110)	2.469+/-0.062	1.510 ( 0.480- 3.240)	2.328+/-0.083	1.440 (0.510- 2.860)
Dialister	2.314+/-0.051	1.070 ( 0.000- 3.738)	2.389+/-0.063	1.190 ( 0.000- 3.820)	2.168+/-0.086	0.920 (0.000- 3.490)
Firmicutes (p)	2.122+/-0.045	1.145 ( 0.390- 2.750)	2.096+/-0.056	1.100 ( 0.370- 2.700)	2.172+/-0.076	1.240 (0.430- 2.870)
Sutterella	2.074+/-0.054	0.190 ( 0.000- 3.248)	2.165+/-0.068	0.260 ( 0.000- 3.500)	1.899+/-0.091	0.090 (0.000- 2.870)
Roseburia	1.804+/-0.031	1.260 ( 0.540- 2.440)	1.869+/-0.037	1.370 ( 0.580- 2.590)	1.677+/-0.054	1.130 (0.480- 2.190)
Subdoligranulum	1.222+/-0.023	0.770 ( 0.310- 1.630)	1.235+/-0.028	0.800 ( 0.320- 1.640)	1.196+/-0.041	0.710 (0.290- 1.620)
Clostridium XlVa	1.152+/-0.030	0.560 ( 0.250- 1.210)	1.147+/-0.036	0.560 ( 0.260- 1.230)	1.162+/-0.053	0.570 (0.240- 1.170)
Barnesiella	1.132+/-0.029	0.360 ( 0.000- 1.587)	1.129+/-0.035	0.360 ( 0.000- 1.650)	1.139+/-0.053	0.360 (0.000- 1.480)
Bacteroidales (o)	1.051+/-0.035	0.000 ( 0.000- 1.220)	1.001+/-0.041	0.000 ( 0.000- 1.160)	1.148+/-0.066	0.040 (0.000- 1.360)
Clostridium IV	1.035+/-0.030	0.360 ( 0.150- 1.050)	1.014+/-0.037	0.350 ( 0.150- 0.980)	1.078+/-0.053	0.380 (0.160- 1.180)
Alphaproteobacteria (c)	0.988+/-0.037	0.010 ( 0.000- 0.950)	1.024+/-0.046	0.010 ( 0.000- 1.040)	0.917+/-0.059	0.000 (0.000- 0.880)
Ruminococcus2	0.821+/-0.015	0.560 ( 0.250- 1.090)	0.829+/-0.018	0.570 ( 0.240- 1.100)	0.806+/-0.024	0.560 (0.260- 1.060)
Holdemanella	0.807+/-0.028	0.030 ( 0.000- 0.850)	0.805+/-0.034	0.010 ( 0.000- 0.800)	0.810+/-0.049	0.080 (0.000- 0.930)
Bacteria (k)	0.801+/-0.028	0.100 ( 0.000- 0.827)	0.774+/-0.034	0.080 ( 0.000- 0.760)	0.853+/-0.047	0.150 (0.000- 0.960)
Porphyromonadaceae (f)	0.797+/-0.033	0.000 ( 0.000- 0.510)	0.749+/-0.040	0.000 ( 0.000- 0.360)	0.890+/-0.059	0.000 (0.000- 0.790)
Escherichia/Shigella	0.786+/-0.037	0.050 ( 0.000- 0.390)	0.754+/-0.045	0.050 ( 0.000- 0.360)	0.850+/-0.063	0.060 (0.000- 0.470)
Collinsella	0.746+/-0.023	0.230 ( 0.040- 0.820)	0.753+/-0.028	0.230 ( 0.040- 0.840)	0.732+/-0.041	0.230 (0.050- 0.780)
Coprococcus	0.725+/-0.016	0.350 ( 0.080- 1.000)	0.707+/-0.019	0.350 ( 0.080- 0.960)	0.760+/-0.029	0.360 (0.090- 1.080)
Phascolarctobacterium	0.677+/-0.024	0.000 ( 0.000- 0.560)	0.687+/-0.030	0.000 ( 0.000- 0.600)	0.658+/-0.039	0.000 (0.000- 0.520)
Blautia	0.633+/-0.020	0.220 ( 0.080- 0.680)	0.640+/-0.025	0.220 ( 0.070- 0.680)	0.619+/-0.030	0.220 (0.080- 0.670)
Fusicatenibacter	0.572+/-0.015	0.250 ( 0.072- 0.688)	0.583+/-0.018	0.250 ( 0.070- 0.700)	0.551+/-0.024	0.250 (0.080- 0.640)
Bacteroidetes (p)	0.559+/-0.033	0.000 ( 0.000- 0.000)	0.494+/-0.036	0.000 ( 0.000- 0.000)	0.685+/-0.066	0.000 (0.000- 0.030)
Odoribacter	0.543+/-0.014	0.380 ( 0.130- 0.730)	0.536+/-0.015	0.380 ( 0.130- 0.740)	0.557+/-0.027	0.380 (0.130- 0.700)
Anaerotruncus	0.475+/-0.012	0.210 ( 0.070- 0.560)	0.466+/-0.014	0.210 ( 0.070- 0.560)	0.493+/-0.022	0.210 (0.070- 0.560)
Butyrivibrio	0.442+/-0.027	0.000 ( 0.000- 0.000)	0.403+/-0.033	0.000 ( 0.000- 0.000)	0.517+/-0.048	0.000 (0.000- 0.000)
Alloprevotella	0.409+/-0.023	0.000 ( 0.000- 0.000)	0.389+/-0.027	0.000 ( 0.000- 0.000)	0.449+/-0.041	0.000 (0.000- 0.000)
Paraprevotella	0.398+/-0.018	0.000 ( 0.000- 0.320)	0.405+/-0.023	0.000 ( 0.000- 0.320)	0.385+/-0.027	0.000 (0.000- 0.340)
Prevotellaceae (f)	0.376+/-0.028	0.000 ( 0.000- 0.000)	0.380+/-0.035	0.000 ( 0.000- 0.000)	0.369+/-0.045	0.000 (0.000- 0.000)
Bilophila	0.369+/-0.010	0.130 ( 0.000- 0.470)	0.372+/-0.012	0.130 ( 0.000- 0.490)	0.363+/-0.017	0.130 (0.000- 0.440)
Butyricimonas	0.345+/-0.009	0.150 ( 0.000- 0.480)	0.339+/-0.010	0.150 ( 0.000- 0.480)	0.356+/-0.015	0.170 (0.000- 0.490)
Clostridium XlVb	0.335+/-0.009	0.150 ( 0.050- 0.390)	0.346+/-0.012	0.160 ( 0.060- 0.410)	0.314+/-0.015	0.140 (0.050- 0.370)
Flavonifractor	0.330+/-0.008	0.190 ( 0.080- 0.390)	0.338+/-0.009	0.190 ( 0.080- 0.410)	0.315+/-0.015	0.170 (0.070- 0.350)
Mitsuokella	0.320+/-0.025	0.000 ( 0.000- 0.000)	0.345+/-0.033	0.000 ( 0.000- 0.000)	0.272+/-0.034	0.000 (0.000- 0.000)
Streptococcus	0.318+/-0.016	0.050 ( 0.000- 0.190)	0.313+/-0.020	0.050 ( 0.000- 0.180)	0.327+/-0.026	0.050 (0.000- 0.210)
Burkholderiales (o)	0.302+/-0.014	0.000 ( 0.000- 0.100)	0.305+/-0.018	0.000 ( 0.000- 0.090)	0.296+/-0.025	0.000 (0.000- 0.110)
Akkermansia	0.282+/-0.016	0.010 ( 0.000- 0.160)	0.264+/-0.018	0.020 ( 0.000- 0.170)	0.315+/-0.030	0.010 (0.000- 0.150)
Catenibacterium	0.282+/-0.016	0.000 ( 0.000- 0.030)	0.275+/-0.019	0.000 ( 0.000- 0.000)	0.296+/-0.029	0.000 (0.000- 0.050)
Proteobacteria (p)	0.281+/-0.016	0.000 ( 0.000- 0.090)	0.288+/-0.022	0.000 ( 0.000- 0.090)	0.266+/-0.023	0.000 (0.000- 0.100)
Erysipelotrichaceae (f)	0.269+/-0.011	0.090 ( 0.010- 0.280)	0.276+/-0.015	0.100 ( 0.010- 0.280)	0.255+/-0.015	0.090 (0.020- 0.270)
Butyricicoccus	0.254+/-0.007	0.140 ( 0.060- 0.290)	0.258+/-0.009	0.130 ( 0.060- 0.290)	0.246+/-0.010	0.150 (0.060- 0.300)
Haemophilus	0.252+/-0.016	0.000 ( 0.000- 0.090)	0.253+/-0.019	0.000 ( 0.000- 0.090)	0.250+/-0.026	0.000 (0.000- 0.100)
Clostridium sensu stricto	0.249+/-0.019	0.000 ( 0.000- 0.130)	0.255+/-0.026	0.000 ( 0.000- 0.120)	0.237+/-0.022	0.010 (0.000- 0.140)
Coprobacter	0.241+/-0.008	0.060 ( 0.000- 0.280)	0.244+/-0.009	0.060 ( 0.000- 0.290)	0.236+/-0.013	0.060 (0.000- 0.280)
Pseudoflavonifractor	0.233+/-0.006	0.110 ( 0.030- 0.270)	0.239+/-0.007	0.110 ( 0.030- 0.280)	0.220+/-0.009	0.100 (0.030- 0.270)
Megasphaera	0.227+/-0.017	0.000 ( 0.000- 0.000)	0.226+/-0.020	0.000 ( 0.000- 0.000)	0.227+/-0.030	0.000 (0.000- 0.000)
Catabacter	0.225+/-0.007	0.080 ( 0.000- 0.250)	0.220+/-0.009	0.070 ( 0.000- 0.240)	0.233+/-0.013	0.090 (0.000- 0.270)
Dorea	0.211+/-0.006	0.100 ( 0.000- 0.260)	0.211+/-0.007	0.090 ( 0.000- 0.260)	0.211+/-0.010	0.110 (0.000- 0.260)
Desulfovibrio	0.203+/-0.011	0.000 ( 0.000- 0.000)	0.193+/-0.013	0.000 ( 0.000- 0.000)	0.220+/-0.020	0.000 (0.000- 0.000)
Aestuariispira	0.201+/-0.016	0.000 ( 0.000- 0.000)	0.183+/-0.017	0.000 ( 0.000- 0.000)	0.237+/-0.033	0.000 (0.000- 0.000)
Rikenellaceae (f)	0.197+/-0.016	0.000 ( 0.000- 0.000)	0.179+/-0.020	0.000 ( 0.000- 0.000)	0.232+/-0.029	0.000 (0.000- 0.000)
Enterobacteriaceae (f)	0.188+/-0.017	0.000 ( 0.000- 0.000)	0.174+/-0.020	0.000 ( 0.000- 0.000)	0.216+/-0.031	0.000 (0.000- 0.000)
Eisenbergiella	0.173+/-0.010	0.000 ( 0.000- 0.100)	0.167+/-0.012	0.000 ( 0.000- 0.090)	0.185+/-0.020	0.010 (0.000- 0.110)
Acidaminococcus	0.168+/-0.013	0.000 ( 0.000- 0.000)	0.173+/-0.017	0.000 ( 0.000- 0.000)	0.157+/-0.022	0.000 (0.000- 0.000)
Eggerthella	0.152+/-0.005	0.045 ( 0.000- 0.170)	0.151+/-0.006	0.050 ( 0.000- 0.170)	0.154+/-0.009	0.040 (0.000- 0.170)
Citrobacter	0.121+/-0.010	0.000 ( 0.000- 0.000)	0.126+/-0.013	0.000 ( 0.000- 0.000)	0.112+/-0.015	0.000 (0.000- 0.000)
Desulfovibrionaceae (f)	0.115+/-0.006	0.000 ( 0.000- 0.000)	0.113+/-0.007	0.000 ( 0.000- 0.000)	0.118+/-0.010	0.000 (0.000- 0.000)
Clostridium XVIII	0.104+/-0.005	0.010 ( 0.000- 0.080)	0.109+/-0.006	0.010 ( 0.000- 0.090)	0.095+/-0.008	0.010 (0.000- 0.080)
Veillonella	0.103+/-0.011	0.000 ( 0.000- 0.010)	0.105+/-0.014	0.000 ( 0.000- 0.010)	0.099+/-0.020	0.000 (0.000- 0.020)
Coriobacteriaceae (f)	0.101+/-0.003	0.030 ( 0.000- 0.120)	0.098+/-0.004	0.030 ( 0.000- 0.110)	0.108+/-0.006	0.040 (0.000- 0.130)
Solobacterium	0.096+/-0.006	0.000 ( 0.000- 0.000)	0.089+/-0.007	0.000 ( 0.000- 0.000)	0.110+/-0.010	0.000 (0.000- 0.000)
Anaerovorax	0.090+/-0.004	0.020 ( 0.000- 0.080)	0.088+/-0.005	0.020 ( 0.000- 0.080)	0.094+/-0.007	0.030 (0.000- 0.080)
Olsenella	0.080+/-0.010	0.000 ( 0.000- 0.050)	0.079+/-0.014	0.000 ( 0.000- 0.040)	0.084+/-0.013	0.000 (0.000- 0.060)
Turicibacter	0.077+/-0.014	0.000 ( 0.000- 0.030)	0.082+/-0.020	0.000 ( 0.000- 0.030)	0.067+/-0.008	0.000 (0.000- 0.030)
Intestinimonas	0.077+/-0.002	0.040 ( 0.000- 0.100)	0.077+/-0.003	0.040 ( 0.000- 0.100)	0.077+/-0.004	0.040 (0.000- 0.100)
Intestinibacter	0.071+/-0.004	0.000 ( 0.000- 0.040)	0.070+/-0.005	0.000 ( 0.000- 0.040)	0.072+/-0.007	0.000 (0.000- 0.040)
Allisonella	0.071+/-0.006	0.000 ( 0.000- 0.010)	0.072+/-0.008	0.000 ( 0.000- 0.010)	0.068+/-0.010	0.000 (0.000- 0.020)
Slackia	0.070+/-0.004	0.000 ( 0.000- 0.050)	0.065+/-0.004	0.000 ( 0.000- 0.050)	0.079+/-0.007	0.000 (0.000- 0.060)
Romboutsia	0.067+/-0.005	0.000 ( 0.000- 0.040)	0.072+/-0.007	0.000 ( 0.000- 0.040)	0.057+/-0.008	0.000 (0.000- 0.040)
Victivallis	0.067+/-0.003	0.000 ( 0.000- 0.050)	0.066+/-0.004	0.000 ( 0.000- 0.040)	0.069+/-0.006	0.000 (0.000- 0.050)
Lactobacillus	0.059+/-0.007	0.000 ( 0.000- 0.000)	0.049+/-0.007	0.000 ( 0.000- 0.000)	0.077+/-0.016	0.000 (0.000- 0.000)
Anaerostipes	0.059+/-0.003	0.000 ( 0.000- 0.050)	0.059+/-0.003	0.000 ( 0.000- 0.050)	0.058+/-0.005	0.000 (0.000- 0.040)
Clostridia ©	0.049+/-0.005	0.000 ( 0.000- 0.000)	0.040+/-0.005	0.000 ( 0.000- 0.000)	0.065+/-0.011	0.000 (0.000- 0.000)
Peptococcus	0.045+/-0.003	0.000 ( 0.000- 0.000)	0.044+/-0.003	0.000 ( 0.000- 0.000)	0.048+/-0.006	0.000 (0.000- 0.000)
Holdemania	0.043+/-0.001	0.010 ( 0.000- 0.050)	0.043+/-0.002	0.010 ( 0.000- 0.050)	0.044+/-0.003	0.010 (0.000- 0.050)
Senegalimassilia	0.041+/-0.002	0.000 ( 0.000- 0.020)	0.039+/-0.003	0.000 ( 0.000- 0.020)	0.045+/-0.005	0.000 (0.000- 0.030)
Fusibacter	0.035+/-0.001	0.000 ( 0.000- 0.040)	0.034+/-0.001	0.000 ( 0.000- 0.040)	0.035+/-0.002	0.000 (0.000- 0.040)
Oxalobacter	0.032+/-0.001	0.000 ( 0.000- 0.040)	0.032+/-0.002	0.000 ( 0.000- 0.030)	0.033+/-0.002	0.000 (0.000- 0.040)
Coraliomargarita	0.025+/-0.002	0.000 ( 0.000- 0.000)	0.025+/-0.003	0.000 ( 0.000- 0.000)	0.025+/-0.004	0.000 (0.000- 0.000)
Ethanoligenens	0.020+/-0.001	0.000 ( 0.000- 0.000)	0.022+/-0.002	0.000 ( 0.000- 0.000)	0.018+/-0.002	0.000 (0.000- 0.000)
Coprobacillus	0.017+/-0.002	0.000 ( 0.000- 0.000)	0.015+/-0.002	0.000 ( 0.000- 0.000)	0.019+/-0.004	0.000 (0.000- 0.000)
Howardella	0.015+/-0.001	0.000 ( 0.000- 0.000)	0.014+/-0.001	0.000 ( 0.000- 0.000)	0.016+/-0.001	0.000 (0.000- 0.000)
Gordonibacter	0.012+/-0.001	0.000 ( 0.000- 0.000)	0.012+/-0.001	0.000 ( 0.000- 0.000)	0.011+/-0.001	0.000 (0.000- 0.000)
Sporobacter	0.011+/-0.001	0.000 ( 0.000- 0.000)	0.010+/-0.001	0.000 ( 0.000- 0.000)	0.011+/-0.002	0.000 (0.000- 0.000)
Mogibacterium	0.010+/-0.001	0.000 ( 0.000- 0.000)	0.010+/-0.001	0.000 ( 0.000- 0.000)	0.009+/-0.001	0.000 (0.000- 0.000)
Bifidobacterium	0.008+/-0.001	0.000 ( 0.000- 0.000)	0.008+/-0.001	0.000 ( 0.000- 0.000)	0.009+/-0.001	0.000 (0.000- 0.000)
Actinomyces	0.004+/-0.000	0.000 ( 0.000- 0.000)	0.004+/-0.000	0.000 ( 0.000- 0.000)	0.005+/-0.001	0.000 (0.000- 0.000)
Anaerofilum	0.004+/-0.000	0.000 ( 0.000- 0.000)	0.004+/-0.000	0.000 ( 0.000- 0.000)	0.004+/-0.000	0.000 (0.000- 0.000)

## Sheet: Supplementary table 3
Supplementary table 3. Taxon associations - Negative binomial regression model.
Taxa are ordered by their abundance. se: Standard error. (f): unclassified family.
	Wattmax				VO2peak				VO2@AT				peak O2 pulse				VE/VCO2 slope
	estimate	se	p-value	q-value	estimate	se	p-value	q-value	estimate	se	p-value	q-value	estimate	se	p-value	q-value	estimate	se	p-value	q-value
Bacteroides	-0.0287525	0.0180754	0.111678	0.307114	-0.0278878	0.0180837	0.123036	0.349264	-0.018401	0.0153786	0.231488	0.51416	0.000923639	0.016889	0.956386	0.967379	-0.00846314	0.0124547	0.496813	0.728659
Prevotella	0.0102458	0.0491747	0.834951	0.89629	0.0151488	0.0478806	0.751709	0.870399	-0.0275709	0.0417615	0.509126	0.732306	-0.0301288	0.0447633	0.500903	0.78981	-0.0102711	0.0338504	0.761566	0.837722
Faecalibacterium	0.0405775	0.0194766	0.037215	0.153135	0.0254562	0.0193924	0.189287	0.462702	0.0381062	0.0164576	0.0205902	0.120796	0.0239732	0.018122	0.185877	0.454365	-0.00831551	0.0134038	0.535006	0.735633
Ruminococcaceae (f)	0.048165	0.0193338	0.0127301	0.0857503	0.0609708	0.0193172	0.00159791	0.023436	0.0382706	0.0164434	0.0199431	0.120796	0.0420946	0.0180274	0.0195415	0.122833	-0.0316069	0.0133407	0.0178259	0.105376
Lachnospiraceae (f)	0.069312	0.0153508	6.32528e-06	0.000278313	0.0643943	0.0153629	2.77066e-05	0.00121909	0.0389586	0.01308	0.00289671	0.050982	0.0415048	0.0143519	0.00382879	0.0842334	-0.00539668	0.0106176	0.611258	0.79104
Alistipes	-0.0161245	0.0260824	0.536434	0.732324	-0.012539	0.0260832	0.630709	0.840945	-0.0078026	0.0220121	0.722987	0.908898	-0.0106171	0.0242207	0.661133	0.852276	-0.0185742	0.0179121	0.299752	0.513692
Oscillibacter	-0.0158919	0.0212087	0.453672	0.66943	0.00208038	0.0211739	0.921732	0.954264	-0.0255869	0.0179861	0.154855	0.420113	0.0124094	0.019733	0.529436	0.78981	-0.00882744	0.0145933	0.545248	0.738182
Parasutterella	-0.0263774	0.0349117	0.449922	0.66943	-0.0248777	0.0348332	0.475106	0.746596	-0.0243291	0.029428	0.408388	0.670454	-0.0139193	0.0321763	0.665309	0.852276	0.0401673	0.0236889	0.0899583	0.264087
Parabacteroides	-0.0483974	0.0220881	0.0284442	0.137425	-0.0440838	0.0220901	0.0459734	0.192651	-0.0309739	0.0188266	0.0999251	0.325682	-0.0406192	0.0207864	0.0506864	0.234758	-0.00676173	0.0152916	0.658355	0.791685
Ruminococcus	-0.00591513	0.0280512	0.832989	0.89629	0.0173402	0.028007	0.535825	0.785876	0.0299943	0.0238974	0.209432	0.485	0.0166223	0.0260899	0.524049	0.78981	-0.0295135	0.0194208	0.12859	0.353623
Dialister	-0.0248877	0.0327261	0.446965	0.66943	0.00594388	0.0330689	0.857355	0.90939	-0.00838599	0.0284969	0.768546	0.911385	-0.0180103	0.0313335	0.565432	0.78981	0.00629804	0.0230216	0.784414	0.84181
Sutterella	-0.00681199	0.0385386	0.859699	0.900637	-0.0342794	0.0380534	0.367682	0.68563	-0.0242477	0.0323055	0.452908	0.699226	-0.0407922	0.0359298	0.256237	0.563721	0.0282648	0.0263802	0.283972	0.509991
Roseburia	-0.0135238	0.0247477	0.584743	0.735106	-0.039138	0.024698	0.113043	0.339069	-0.0384167	0.0210105	0.0674812	0.282778	-0.0343896	0.023026	0.135303	0.423808	0.0301636	0.0170077	0.0761421	0.251673
Subdoligranulum	-0.00648627	0.0263508	0.805565	0.89629	-0.0195736	0.0263056	0.456826	0.746596	-0.0147281	0.0222388	0.507798	0.732306	-0.0142935	0.024479	0.559281	0.78981	0.00648172	0.0181194	0.720551	0.815991
Clostridium XlVa	-0.0685377	0.0277868	0.0136421	0.0857503	-0.0794931	0.027792	0.00423256	0.0431333	-0.033433	0.0236545	0.157542	0.420113	-0.0758572	0.0259144	0.00342009	0.0842334	0.0198804	0.0193271	0.303656	0.513692
Barnesiella	-0.0413203	0.0374281	0.269597	0.504777	-0.0275938	0.036881	0.454348	0.746596	-0.00792096	0.0308158	0.797146	0.911385	-0.00333877	0.0340859	0.921971	0.962488	-0.00330565	0.025323	0.89614	0.946703
Clostridium IV	0.0242595	0.0325745	0.45643	0.66943	0.0334849	0.0324694	0.302412	0.604823	-0.00284729	0.027502	0.917542	0.949926	0.0561544	0.030148	0.0625149	0.25006	-0.0275683	0.0223623	0.217651	0.456031
Ruminococcus2	-0.0301006	0.0247135	0.223232	0.468849	-0.0130029	0.0246617	0.59802	0.835329	-0.00535747	0.0208759	0.797462	0.911385	-0.00170948	0.0229462	0.940613	0.962488	0.00732793	0.0169625	0.665735	0.791685
Holdemanella	0.0293456	0.0422638	0.487467	0.691889	0.0348972	0.0417625	0.403373	0.724425	0.0925371	0.0361214	0.010412	0.0916256	0.0694083	0.0390688	0.0756396	0.289404	-0.0921071	0.028827	0.00139751	0.0175687
Porphyromonadaceae (f)	0.0328733	0.05489	0.549243	0.732324	0.0258647	0.052879	0.624749	0.840945	0.0440813	0.045858	0.336424	0.655148	-0.0209532	0.0494024	0.671469	0.852276	-0.0246126	0.0372684	0.508989	0.734279
Escherichia/Shigella	-0.19707	0.049813	7.61519e-05	0.00194179	-0.181359	0.0499061	0.00027905	0.00818546	-0.0856629	0.0427605	0.0451432	0.214771	-0.151452	0.0465599	0.00114256	0.0696787	0.16819	0.0345314	1.11246e-06	9.78961e-05
Collinsella	-0.111962	0.0348726	0.00132461	0.0166523	-0.0515516	0.0348377	0.138936	0.370497	-0.0242141	0.0294789	0.411415	0.670454	-0.020743	0.0322831	0.520526	0.78981	0.0826394	0.0238755	0.000537644	0.00788545
Coprococcus	0.080174	0.0302404	0.00802013	0.0588143	0.0821938	0.0300848	0.00629383	0.0490131	0.0289003	0.0255653	0.258288	0.541174	0.0678652	0.0281776	0.0160192	0.122833	-0.0360102	0.0209003	0.084898	0.264087
Phascolarctobacterium	-0.0621502	0.0519039	0.231147	0.473045	-0.0523657	0.0494621	0.289735	0.604823	-0.0302343	0.0419333	0.470903	0.714474	-0.0609194	0.0455958	0.181525	0.454365	0.0411665	0.0337741	0.222891	0.456149
Blautia	-0.0201057	0.0331701	0.544422	0.732324	0.0198913	0.0330428	0.547184	0.78938	0.0448582	0.0280173	0.109357	0.343692	0.023432	0.0308383	0.447353	0.78981	-0.025909	0.0229638	0.259213	0.491805
Fusicatenibacter	0.0265612	0.0310105	0.391709	0.626734	0.00935488	0.0309567	0.762506	0.871435	-0.00316303	0.0260013	0.903177	0.949107	0.0205067	0.0288558	0.477295	0.78981	-0.0103353	0.02139	0.628965	0.791096
Odoribacter	-0.0787314	0.0236513	0.000872101	0.015349	-0.0568277	0.0235164	0.0156701	0.089312	-0.0333483	0.0197095	0.090647	0.306805	-0.051752	0.0219783	0.0185381	0.122833	0.000209918	0.0161505	0.98963	0.98963
Anaerotruncus	-0.0387192	0.0315751	0.220101	0.468849	-0.0493192	0.0313427	0.115592	0.339069	-0.0826988	0.0264506	0.00176877	0.050982	-0.0380753	0.0291621	0.191674	0.455874	0.0138493	0.0215353	0.52016	0.735633
Butyrivibrio	0.0333261	0.0820384	0.684577	0.816707	-0.0399647	0.0779498	0.608162	0.836223	0.0398299	0.0674441	0.554814	0.751133	-0.0664204	0.0753648	0.378146	0.693267	0.0494966	0.056688	0.382586	0.603164
Alloprevotella	-0.0447418	0.0789305	0.570816	0.735106	0.0534123	0.0738186	0.469335	0.746596	0.102733	0.0677435	0.129394	0.392645	-0.0229828	0.067611	0.733912	0.884716	0.0307411	0.0545227	0.572875	0.752433
Paraprevotella	0.00978338	0.0470213	0.83518	0.89629	0.0253236	0.0464267	0.585442	0.830949	0.0215934	0.0396381	0.585916	0.769561	0.0887189	0.0427186	0.0378179	0.209668	-0.0341188	0.0323504	0.291578	0.513178
Prevotellaceae (f)	0.05548	0.0734125	0.449811	0.66943	0.024002	0.0732125	0.743032	0.870399	0.111682	0.0659055	0.0901556	0.306805	0.0909298	0.0663242	0.170378	0.440978	-0.0621026	0.0498373	0.212725	0.456031
Bilophila	-0.0565526	0.0337979	0.0942764	0.296297	-0.0352136	0.0340662	0.301285	0.604823	-0.0172688	0.0285973	0.545936	0.750662	-0.0122868	0.0315901	0.697317	0.852276	-0.00824088	0.0232728	0.723265	0.815991
Butyricimonas	-0.0522523	0.0303885	0.0855273	0.278756	-0.0649381	0.0299407	0.0300908	0.14711	-0.051225	0.0257608	0.0467575	0.214771	-0.0301791	0.028023	0.281506	0.587975	0.0385116	0.0208941	0.0653029	0.249855
Clostridium XlVb	0.00549414	0.0299196	0.854304	0.900637	-0.0104933	0.0301484	0.727798	0.870399	-0.0162808	0.0255671	0.524265	0.732306	-0.0190509	0.027982	0.495981	0.78981	-0.0239112	0.0206195	0.246194	0.481446
Flavonifractor	-0.119895	0.0261122	4.40003e-06	0.000278313	-0.114963	0.0262107	1.15394e-05	0.00101547	-0.0523503	0.0221925	0.0183283	0.120796	-0.0578574	0.0244953	0.0181778	0.122833	0.0202525	0.0180809	0.262668	0.491805
Mitsuokella	-0.100719	0.105181	0.338274	0.552832	-0.0252043	0.0990243	0.799089	0.890124	0.0264141	0.0823924	0.748522	0.911385	0.00139992	0.0900355	0.987595	0.987595	0.031402	0.0674806	0.641682	0.791096
Streptococcus	0.0655861	0.0410995	0.110536	0.307114	0.076251	0.041278	0.0647104	0.247588	0.126888	0.0348259	0.000268969	0.0193946	0.0579626	0.0385	0.13219	0.423808	-0.0405114	0.0293865	0.168027	0.410733
Akkermansia	-0.0902856	0.0445092	0.042512	0.162655	-0.111107	0.0454225	0.0144419	0.089312	-0.0750073	0.0380703	0.0488115	0.214771	-0.0490774	0.0423188	0.246168	0.556438	0.058452	0.0323496	0.0707799	0.250805
Catenibacterium	0.0246672	0.0625297	0.693221	0.816707	0.107448	0.0604505	0.075494	0.257521	0.0488746	0.0524544	0.351464	0.655148	0.105124	0.0563642	0.0621689	0.25006	-0.0156786	0.0425527	0.712537	0.815991
Erysipelotrichaceae (f)	-0.0243049	0.0333214	0.465751	0.671904	-0.0247768	0.0339648	0.465706	0.746596	-0.0163369	0.0288882	0.57172	0.762293	-0.00479943	0.0314842	0.878841	0.945317	0.054305	0.0229483	0.0179618	0.105376
Butyricicoccus	0.0880218	0.026908	0.00107087	0.0157061	0.0763888	0.02683	0.00441136	0.0431333	-0.00466807	0.0225895	0.836285	0.931558	0.0471037	0.024969	0.05923	0.25006	-0.07783	0.0184397	2.4344e-05	0.000703733
Haemophilus	0.061696	0.0551557	0.26332	0.503743	0.0903337	0.0545718	0.0978604	0.31419	0.0610228	0.0458005	0.182742	0.459464	0.0149692	0.0502574	0.765817	0.898559	0.0991	0.0383147	0.00969632	0.0775706
Clostridium sensu stricto	0.0880692	0.0503605	0.08033	0.271886	0.0774206	0.0509742	0.128808	0.354222	0.0761427	0.042812	0.075316	0.298029	-0.0243092	0.0468049	0.6035	0.829813	0.0776003	0.0351663	0.0273372	0.147392
Coprobacter	0.0702747	0.0365019	0.0542004	0.198735	0.0232754	0.0359704	0.517587	0.783013	0.0234668	0.0304798	0.441352	0.693554	0.0460351	0.0332024	0.165594	0.440978	-0.00196479	0.0250107	0.937384	0.959184
Pseudoflavonifractor	-0.0793155	0.0297555	0.00768561	0.0588143	-0.0648445	0.02968	0.0289044	0.14711	-0.0736017	0.0252588	0.00356934	0.0523503	-0.0393204	0.0276483	0.154978	0.42619	0.0428104	0.0204004	0.0358606	0.157787
Megasphaera	0.00346567	0.0937924	0.970525	0.970525	0.0635387	0.0921495	0.490498	0.75726	0.0704564	0.0765481	0.357353	0.655148	0.0545592	0.0794385	0.492202	0.78981	0.00737483	0.0609365	0.903671	0.946703
Catabacter	0.0492304	0.0339726	0.147304	0.381258	0.0935154	0.0339154	0.00582789	0.0490131	0.0583782	0.0285131	0.0406169	0.210252	0.0735726	0.0311316	0.0181142	0.122833	-0.0969262	0.0233061	3.19879e-05	0.000703733
Dorea	-0.00348793	0.0293321	0.905345	0.915752	-0.00163182	0.0290187	0.955156	0.966135	0.00435158	0.0249283	0.861422	0.940023	0.0173171	0.0272697	0.525408	0.78981	0.00160822	0.0201525	0.936394	0.959184
Desulfovibrio	-0.0187286	0.0609687	0.758704	0.86709	-0.0294703	0.0632176	0.641092	0.842031	-0.0139097	0.0538362	0.79612	0.911385	0.0360333	0.059291	0.543363	0.78981	0.0761369	0.0430867	0.0772178	0.251673
Aestuariispira	0.0147353	0.10528	0.888689	0.915752	0.0324478	0.0963133	0.736193	0.870399	0.091136	0.0769732	0.236414	0.51416	0.051693	0.0899266	0.565403	0.78981	0.112257	0.0662192	0.0900297	0.264087
Rikenellaceae (f)	-0.0371608	0.103285	0.719006	0.832533	0.198233	0.101364	0.0505059	0.202024	0.0756576	0.0888945	0.394717	0.66938	0.238629	0.087495	0.00638458	0.0936405	-0.123383	0.0664801	0.0634632	0.249855
Enterobacteriaceae (f)	-0.102265	0.0786061	0.193265	0.436086	-0.12459	0.0757384	0.0999694	0.31419	-0.115664	0.0663474	0.0812805	0.298029	-0.103158	0.0700956	0.141107	0.423808	0.234078	0.0510677	4.56859e-06	0.000201018
Eisenbergiella	0.101505	0.0477381	0.0334802	0.147313	0.152345	0.0477232	0.00141159	0.023436	0.108891	0.0398378	0.00626895	0.0788097	0.113973	0.0444832	0.0104025	0.114427	0.0209472	0.0336067	0.533085	0.735633
Acidaminococcus	-0.0994476	0.0929773	0.284804	0.52214	-0.032876	0.0949669	0.729205	0.870399	0.0526172	0.0808634	0.515245	0.732306	0.0402885	0.089593	0.652939	0.852276	0.0913115	0.0607207	0.132634	0.353692
Eggerthella	-0.019901	0.0348176	0.567607	0.735106	0.00242751	0.035072	0.944818	0.966135	-0.00681202	0.0296579	0.818335	0.92325	0.0143805	0.032569	0.658824	0.852276	0.010994	0.0240269	0.647261	0.791096
Citrobacter	-0.108013	0.0761782	0.156219	0.381869	-0.0200634	0.0739873	0.786258	0.88706	0.0704014	0.0641435	0.272396	0.557462	-0.00762967	0.069595	0.912703	0.962488	0.160093	0.053586	0.00281191	0.0274942
Desulfovibrionaceae (f)	-0.0653702	0.0564755	0.247069	0.494138	-0.0177727	0.0556992	0.749663	0.870399	0.00269927	0.0486352	0.95574	0.967246	-0.0513519	0.0502207	0.306533	0.599442	0.0692139	0.0383697	0.0712515	0.250805
Clostridium XVIII	-0.0979114	0.0414019	0.0180348	0.0991912	-0.112002	0.0412956	0.0066836	0.0490131	-0.083408	0.0351274	0.0175754	0.120796	-0.0571739	0.0396484	0.149296	0.423808	0.0772693	0.0279925	0.00577388	0.0508101
Veillonella	-0.104801	0.0676334	0.12125	0.323334	-0.0586132	0.0659284	0.37398	0.68563	-0.0174113	0.0583381	0.765355	0.911385	-0.0173959	0.0618747	0.778598	0.901534	0.185429	0.0489054	0.000149683	0.00263442
Coriobacteriaceae (f)	-0.0414397	0.0340628	0.223769	0.468849	-0.070988	0.033949	0.036526	0.169143	-0.076001	0.0289157	0.00857963	0.0916256	-0.00690542	0.0312541	0.825136	0.919139	0.00780801	0.0235403	0.740126	0.824444
Solobacterium	0.0690945	0.0674697	0.305796	0.538201	0.0506251	0.0664381	0.446066	0.746596	0.0787174	0.0600829	0.190146	0.464802	0.0953447	0.0601714	0.113068	0.382693	-0.110764	0.0440778	0.0119734	0.0810504
Anaerovorax	0.0766144	0.0369796	0.0382837	0.153135	0.0370856	0.0372681	0.319687	0.622014	-0.0401189	0.0313406	0.200512	0.476894	0.0606561	0.0345909	0.0795111	0.291541	-0.0347969	0.0256093	0.174222	0.414366
Olsenella	-0.0117934	0.0490626	0.810041	0.89629	0.0348231	0.0467569	0.456411	0.746596	0.034469	0.0398887	0.387517	0.66938	0.0263286	0.0429792	0.540149	0.78981	0.0368559	0.0333411	0.268977	0.493124
Turicibacter	0.142114	0.058616	0.0153299	0.0899356	0.136415	0.0567564	0.0162385	0.089312	0.0842962	0.0479197	0.0785586	0.298029	0.0551528	0.0518329	0.287306	0.587975	0.0328782	0.038741	0.396066	0.611471
Intestinimonas	-0.0287479	0.0274226	0.294487	0.528875	-0.0717434	0.0277826	0.00981419	0.0664345	-0.0716461	0.0235417	0.00233947	0.050982	-0.0532627	0.0256868	0.0381215	0.209668	0.0270424	0.0192289	0.159622	0.401336
Intestinibacter	0.0195747	0.0496966	0.693666	0.816707	0.0640996	0.0501624	0.201305	0.46618	0.0358732	0.0422232	0.395543	0.66938	0.051632	0.0465447	0.267301	0.57372	-0.0197669	0.0346185	0.568005	0.752433
Allisonella	-0.239166	0.0609995	8.82631e-05	0.00194179	-0.0204822	0.0595245	0.730773	0.870399	-0.0191774	0.0492436	0.696951	0.901936	-0.107217	0.0543174	0.0483933	0.234758	0.0833361	0.0392885	0.0339107	0.15706
Slackia	-0.0182528	0.0467245	0.696057	0.816707	0.0438867	0.0446029	0.325144	0.622014	0.0352342	0.0382128	0.356501	0.655148	0.0165932	0.0417993	0.691388	0.852276	0.0367766	0.0316791	0.245679	0.481446
Romboutsia	-0.110431	0.0482263	0.0220298	0.114037	-0.0708341	0.0484774	0.143966	0.372619	-0.10355	0.0402704	0.0101298	0.0916256	-0.124829	0.0446198	0.00514817	0.0906078	0.106604	0.0341895	0.00182065	0.0200271
Victivallis	0.00628538	0.0497517	0.899467	0.915752	1.29116e-05	0.0480954	0.999786	0.999786	0.0153124	0.0416188	0.712933	0.908898	0.0438458	0.0449873	0.329746	0.630819	0.0400372	0.0318941	0.209364	0.456031
Lactobacillus	-0.193985	0.0727447	0.00766096	0.0588143	-0.0793319	0.0730497	0.27748	0.595566	0.0589917	0.0672759	0.380561	0.66938	-0.012525	0.0707025	0.85939	0.945317	0.0149487	0.0545816	0.784179	0.84181
Anaerostipes	-0.041853	0.0417325	0.315915	0.545108	-0.00862088	0.0437183	0.843678	0.90939	0.00152008	0.0370187	0.967246	0.967246	-0.0429341	0.0413076	0.29863	0.597261	-0.00189414	0.029774	0.949275	0.960186
Peptococcus	-0.111087	0.0615628	0.07116	0.250483	-0.102178	0.057602	0.0760857	0.257521	-0.0715474	0.0487738	0.142397	0.404224	-0.106691	0.052258	0.0411897	0.213217	0.0639743	0.0406758	0.115768	0.328632
Holdemania	-0.088678	0.0329968	0.00719947	0.0588143	-0.109858	0.0328724	0.000831893	0.0183017	-0.0983639	0.027989	0.000440787	0.0193946	-0.0985876	0.0312094	0.00158361	0.0696787	0.0158308	0.0226794	0.485161	0.728659
Senegalimassilia	-0.0290824	0.0528256	0.581952	0.735106	0.0326972	0.0514354	0.524975	0.783013	-0.00527147	0.0446247	0.905965	0.949107	-0.0186402	0.047469	0.694554	0.852276	-0.0250498	0.0363329	0.490539	0.728659
Fusibacter	0.036978	0.0386931	0.339238	0.552832	-0.00675041	0.038644	0.86133	0.90939	-0.00494318	0.03103	0.87343	0.940023	-0.00801927	0.0349464	0.818501	0.919139	-0.0227601	0.0261352	0.383831	0.603164
Oxalobacter	0.106106	0.0383174	0.00562042	0.0588143	0.11395	0.038619	0.0031714	0.039869	0.0784421	0.0329602	0.0173171	0.120796	0.0930356	0.0358265	0.00940855	0.114427	-0.0272274	0.026785	0.309383	0.513692
Coraliomargarita	-0.0810466	0.0711354	0.254566	0.497818	-0.0122039	0.0734592	0.868054	0.90939	-0.064552	0.0621208	0.298741	0.597482	-0.00537711	0.0677127	0.936706	0.962488	-0.0194023	0.0504795	0.700712	0.815991
Ethanoligenens	0.0784824	0.0488455	0.10811	0.307114	0.0901355	0.0503639	0.0735047	0.257521	0.0586828	0.0420921	0.163271	0.422584	0.115286	0.0467858	0.013735	0.122833	-0.0636998	0.0333631	0.0562251	0.23561
Coprobacillus	0.0459335	0.0766251	0.548867	0.732324	0.016497	0.0769524	0.830252	0.90939	0.0101217	0.0648287	0.875931	0.940023	0.0174324	0.0701231	0.803673	0.918483	0.112932	0.0528535	0.0326234	0.15706
Howardella	-0.0212704	0.0415514	0.608718	0.754467	-0.0515871	0.0399755	0.196888	0.46618	0.00183054	0.0340191	0.957087	0.967246	0.0111818	0.0362885	0.757979	0.898559	0.070987	0.0278223	0.0107279	0.0786709
Gordonibacter	-0.0963175	0.0442951	0.0296713	0.137425	-0.0974998	0.0470987	0.0384415	0.169143	-0.0260168	0.0405103	0.520726	0.732306	-0.0533224	0.0460215	0.246603	0.556438	0.0428191	0.0322142	0.183782	0.425601
Sporobacter	0.0888796	0.0643285	0.167078	0.396269	0.0796532	0.0639879	0.213199	0.481065	0.0436894	0.0563722	0.43833	0.693554	0.0370702	0.0607429	0.541676	0.78981	-0.0974178	0.0444688	0.0284734	0.147392
Mogibacterium	-0.048248	0.0504193	0.338601	0.552832	0.022021	0.0544557	0.685931	0.870399	0.0533873	0.0453932	0.239552	0.51416	0.0494403	0.0523398	0.344862	0.645698	-0.0477475	0.0380925	0.210037	0.456031
Bifidobacterium	-0.0998198	0.069832	0.152881	0.381869	-0.0971071	0.0700139	0.165451	0.415992	-0.116098	0.054419	0.0328911	0.180901	-0.0935767	0.064597	0.147443	0.423808	0.0658795	0.0466459	0.157852	0.401336
Actinomyces	-0.109284	0.0670439	0.103092	0.307114	-0.0750977	0.0647221	0.245923	0.541031	-0.0781329	0.0522726	0.134988	0.395964	-0.095964	0.057109	0.0928861	0.326959	0.0456539	0.0456522	0.317292	0.517068
Anaerofilum	0.0712725	0.0520759	0.171116	0.396269	0.0216342	0.0548264	0.693142	0.870399	0.0133903	0.0454852	0.768462	0.911385	0.00759443	0.0506718	0.880863	0.945317	0.0166348	0.0353645	0.638082	0.791096

## Sheet: Supplementary table 4
Supplementary table 4. Taxon associations - Logistic regression model.
Taxa are ordered by their abundance. se: Standard error. (f): unclassified family.
		Wattmax				VO2peak				VO2@AT				peak O2 pulse				VE/VCO2 slope
	Presence (%)	estimate	se	p-value	q-value	estimate	se	p-value	q-value	estimate	se	p-value	q-value	estimate	se	p-value	q-value	estimate	se	p-value	q-value
Erysipelotrichaceae (f)	77.77	0.0401622	0.065876	0.542084	0.742451	0.0415182	0.0658298	0.528243	0.768354	0.0371789	0.056364	0.509497	0.738693	0.0121216	0.0614722	0.84368	0.94892	0.0088752	0.045376	0.844929	0.912224
Catabacter	73.64	0.124163	0.0626	0.0473183	0.178139	0.157429	0.0622781	0.0114764	0.129627	0.0804386	0.053543	0.133015	0.449598	0.162015	0.059	0.0060324	0.19505	-0.0837007	0.0435693	0.05472	0.269391
Bilophila	73.47	0.0674331	0.0615851	0.273535	0.51489	0.120357	0.061701	0.0510984	0.233593	0.0573479	0.0529642	0.278912	0.661125	0.0725907	0.0580267	0.210939	0.642862	-0.0739498	0.0428486	0.0843763	0.337505
Barnesiella	71.59	0.200783	0.0598928	0.000801204	0.0135194	0.166715	0.0600497	0.00549839	0.109293	0.0669699	0.0514859	0.193347	0.494967	0.0652534	0.0563967	0.247255	0.688013	0.00852331	0.0416224	0.837746	0.912224
Dorea	71.39	0.00828676	0.0607407	0.891483	0.950915	0.0159196	0.060685	0.793066	0.890461	-0.0358997	0.0515022	0.48577	0.72927	-0.0211618	0.0567471	0.709212	0.889991	-0.0192925	0.041964	0.645704	0.906901
Streptococcus	69.98	0.00229084	0.0604182	0.969754	0.971959	-0.0175164	0.0604856	0.772125	0.884137	-0.0025055	0.0512529	0.961011	0.961011	0.00322225	0.0566533	0.954643	0.979126	0.0174453	0.0413872	0.673379	0.906901
Dialister	67.62	0.0179161	0.0580594	0.757639	0.881617	0.0502985	0.0579335	0.385278	0.72523	0.0415211	0.0494021	0.400643	0.709295	0.00728047	0.0541862	0.893118	0.94892	0.0183642	0.0401333	0.647253	0.906901
Intestinimonas	66.22	0.0763917	0.0580034	0.187831	0.462354	0.0800687	0.0579676	0.167197	0.428023	0.0407132	0.0493589	0.409463	0.709295	0.0329965	0.0542746	0.543217	0.857848	0.0234074	0.0400111	0.558534	0.893654
Eggerthella	65.74	-0.00202212	0.0575262	0.971959	0.971959	-0.027233	0.057603	0.636377	0.798591	-0.0692956	0.0489493	0.156875	0.478095	-0.0534801	0.0537375	0.319633	0.724931	0.00486224	0.0395949	0.902266	0.931371
Butyricimonas	65.57	0.0419242	0.0573806	0.465003	0.704297	0.0117579	0.0575149	0.838015	0.915349	0.0129376	0.0488912	0.791302	0.858362	0.0500971	0.0537477	0.351296	0.724931	-0.0102465	0.0397019	0.79634	0.912224
Coriobacteriaceae (f)	64.08	0.042685	0.0573873	0.456993	0.704297	0.101027	0.0573002	0.0778806	0.311522	0.0446879	0.0487249	0.359066	0.709295	0.129736	0.0536578	0.0156131	0.249809	-0.0462058	0.0394689	0.241724	0.499044
Anaerovorax	63.72	0.0143403	0.0570635	0.801579	0.884501	0.0236581	0.0568877	0.677503	0.802966	-0.0101289	0.0483536	0.834077	0.879052	-0.0263776	0.0532645	0.620446	0.882411	-0.0732235	0.0393007	0.0624395	0.285438
Coprobacter	61.3	0.187138	0.056069	0.00084496	0.0135194	0.14032	0.0559559	0.0121526	0.129627	0.0733323	0.0477494	0.124594	0.449598	0.14383	0.0524427	0.0060953	0.19505	-0.0894952	0.0387778	0.0210046	0.261707
Escherichia/Shigella	58.94	-0.219678	0.0572786	0.000125434	0.00802776	-0.168527	0.0567226	0.00296766	0.0949652	-0.189403	0.0479327	7.76798e-05	0.00497151	-0.133259	0.0527665	0.011555	0.246507	0.0760913	0.038788	0.0497949	0.269391
Prevotella	58.66	-0.0405656	0.0565545	0.4732	0.704297	-0.0237862	0.056452	0.673498	0.802966	-0.0390408	0.047702	0.413111	0.709295	-0.0275867	0.0526834	0.600534	0.873504	0.0762675	0.038948	0.0502081	0.269391
Sutterella	55.54	0.0504376	0.0552579	0.361365	0.625063	0.0486144	0.0553035	0.379376	0.72523	0.0760329	0.0470959	0.106434	0.449598	0.060022	0.0516468	0.245169	0.688013	-0.0448822	0.038277	0.240971	0.499044
Holdemania	53.96	-0.020215	0.0546648	0.711532	0.864968	0.0105554	0.0546616	0.846878	0.915349	-0.0232472	0.0465245	0.617302	0.780254	0.0114501	0.0510045	0.822374	0.94892	-0.109232	0.0378818	0.00393281	0.193893
Clostridium XVIII	53.43	-0.0462367	0.0549528	0.40013	0.673903	-0.0397368	0.0549714	0.469764	0.763118	-0.0419889	0.0467755	0.369363	0.709295	-0.0311949	0.0512997	0.543127	0.857848	0.0264216	0.0378542	0.485187	0.836132
Akkermansia	52.19	0.0652043	0.0559499	0.243855	0.514189	0.0685998	0.0561224	0.221585	0.525239	0.0708164	0.0477392	0.137968	0.449598	0.107989	0.052523	0.0397792	0.318234	-0.0977584	0.0388629	0.0118874	0.193893
Holdemanella	51.55	0.0838496	0.0558107	0.132996	0.355223	0.0863824	0.0559101	0.122341	0.345151	-0.0140316	0.0474527	0.767463	0.858362	0.00626772	0.0522071	0.90444	0.94892	-0.0194546	0.0384988	0.613328	0.906901
Clostridium sensu stricto	49.89	-0.014341	0.0555237	0.796186	0.884501	-0.0159847	0.055571	0.77362	0.884137	-0.0135368	0.0470808	0.773712	0.858362	-0.00193479	0.0518082	0.97021	0.979126	0.0563824	0.03822	0.140157	0.409223
Eisenbergiella	49.35	-0.0650809	0.055012	0.236797	0.514189	-0.0828066	0.0549794	0.132031	0.352084	-0.124417	0.0469008	0.00798332	0.233601	-0.114209	0.051402	0.0262911	0.280438	0.0772127	0.0379837	0.0420742	0.269391
Phascolarctobacterium	43.68	0.06835	0.0550571	0.214444	0.508312	0.0362939	0.0549332	0.50881	0.763118	0.00332719	0.046728	0.943236	0.958208	0.101841	0.0513327	0.0472628	0.336091	-0.0164676	0.037881	0.663767	0.906901
Haemophilus	43.28	0.151279	0.0570362	0.00799385	0.0746445	0.0982037	0.056652	0.0830146	0.312525	0.095756	0.048118	0.0465885	0.372708	0.0497611	0.0526999	0.34505	0.724931	-0.0149312	0.0388458	0.700705	0.906901
Anaerostipes	39.49	0.00351895	0.0564242	0.950271	0.971959	0.0255118	0.0564103	0.651085	0.801336	0.101088	0.0480215	0.0352863	0.372708	0.0662648	0.0526866	0.208495	0.642862	-0.00930415	0.0388754	0.810848	0.912224
Slackia	38.17	0.0651618	0.0565329	0.24906	0.514189	0.087049	0.0565664	0.123833	0.345151	0.0863771	0.0480829	0.0724276	0.449598	0.00695576	0.052578	0.894752	0.94892	-0.00350718	0.0387859	0.92795	0.94268
Porphyromonadaceae (f)	37.94	0.0343558	0.0567947	0.545238	0.742451	0.0297765	0.0568919	0.600705	0.798591	0.0715343	0.0485329	0.1405	0.449598	0.0244723	0.0528874	0.643562	0.889991	0.0764842	0.0392314	0.0512276	0.269391
Victivallis	37.41	0.133567	0.0571388	0.0194085	0.103512	0.0945136	0.0570642	0.0976676	0.328986	0.0738262	0.0485276	0.128179	0.449598	0.0417373	0.052939	0.43046	0.787127	-0.0215485	0.0391139	0.58169	0.906901
Olsenella	37.16	-0.0182069	0.0571921	0.750223	0.881617	-0.0374882	0.0572681	0.51272	0.763118	-0.0652104	0.0490982	0.184125	0.491	-0.0109131	0.0533694	0.837977	0.94892	0.0597536	0.03959	0.131219	0.409223
Intestinibacter	35.1	-0.0333468	0.0577827	0.563867	0.751823	-0.0399919	0.0578588	0.489441	0.763118	0.013653	0.0489368	0.780251	0.858362	0.0478899	0.0540592	0.375683	0.724931	0.0440557	0.0399041	0.269576	0.539152
Romboutsia	35.08	0.106571	0.0582522	0.0673282	0.228294	0.0332967	0.0577424	0.564182	0.784949	0.0370323	0.0487982	0.447921	0.709295	0.0525517	0.0538889	0.329468	0.724931	0.00625179	0.0397448	0.87501	0.918043
Fusibacter	34.04	-0.0442623	0.0579025	0.444612	0.704297	-0.0322502	0.0583096	0.580205	0.790066	-0.0734895	0.0494537	0.137273	0.449598	-0.0325784	0.0544405	0.549559	0.857848	-0.0332541	0.0401012	0.40696	0.723485
Turicibacter	33.36	0.0166864	0.057783	0.772753	0.883146	-0.0282914	0.0576577	0.623655	0.798591	-0.0148707	0.0490865	0.761929	0.858362	-0.0361105	0.0538857	0.502774	0.846777	0.080516	0.0398585	0.0433785	0.269391
Paraprevotella	32.6	-0.0386436	0.0585845	0.509497	0.724618	-0.00793273	0.0586838	0.892472	0.915349	0.0200809	0.0503832	0.690214	0.833467	-0.0103552	0.0548647	0.850297	0.94892	0.0088642	0.0404867	0.826696	0.912224
Oxalobacter	32.27	-0.0288334	0.0583621	0.621276	0.795233	-0.00727817	0.0585347	0.901047	0.915349	-0.0376225	0.0500483	0.452217	0.709295	-0.0300145	0.0544678	0.581599	0.871255	0.0209014	0.0403338	0.604312	0.906901
Senegalimassilia	28.08	0.0629325	0.0610271	0.302437	0.553028	0.0432907	0.0609611	0.47762	0.763118	-0.0106058	0.0518241	0.837846	0.879052	0.00820407	0.0566389	0.88483	0.94892	-0.0261631	0.0418868	0.532224	0.873394
Veillonella	26.39	-0.160112	0.0620929	0.00992048	0.0746445	-0.129985	0.0621995	0.0366353	0.210921	-0.034473	0.0535062	0.519394	0.738693	-0.0959605	0.0582726	0.0996092	0.490384	0.0709613	0.0432626	0.100954	0.376757
Catenibacterium	26.17	0.132895	0.0632581	0.0356548	0.152127	0.146929	0.0631909	0.0200637	0.183439	0.0304713	0.0537606	0.570852	0.777331	0.0516573	0.0582919	0.375518	0.724931	-0.0374927	0.0431054	0.384415	0.723485
Allisonella	25.6	0.0754312	0.0635257	0.235065	0.514189	0.0601733	0.0633457	0.342154	0.712239	-0.0417963	0.0538175	0.437377	0.709295	-0.0236052	0.0587491	0.687833	0.889991	0.0115959	0.0433409	0.789045	0.912224
Desulfovibrionaceae (f)	23.86	-0.0339984	0.0636	0.59295	0.774465	-0.0384414	0.063873	0.54728	0.778353	-0.0338911	0.0550656	0.538247	0.748865	-0.0436039	0.0595647	0.464143	0.80684	0.0651866	0.0442453	0.14067	0.409223
Ethanoligenens	23.72	-0.0116984	0.0640315	0.855035	0.927495	0.0307994	0.0644283	0.63262	0.798591	0.0192528	0.0548085	0.725382	0.858362	0.0588034	0.0600874	0.327762	0.724931	-0.0715264	0.0442447	0.105963	0.376757
Desulfovibrio	23.05	-0.132494	0.0641541	0.0388998	0.155599	-0.115756	0.0644975	0.0726954	0.310167	-0.0654958	0.0558947	0.24129	0.593943	-0.114337	0.060325	0.0580454	0.37149	0.0584538	0.0448033	0.192003	0.498449
Howardella	22.12	0.240492	0.067895	0.000396939	0.0127021	0.24556	0.0677124	0.000287283	0.0183861	0.139203	0.0570003	0.0146001	0.233601	0.13273	0.0617009	0.0314614	0.287647	-0.00895976	0.0456341	0.844345	0.912224
Alloprevotella	21.7	-0.0243847	0.0671005	0.716302	0.864968	-0.05377	0.0670807	0.422801	0.751646	-0.142462	0.0580338	0.0140956	0.233601	-0.0913792	0.0624064	0.143123	0.642862	0.0665766	0.046273	0.150213	0.417984
Prevotellaceae (f)	21.42	-0.0255532	0.0665951	0.701194	0.864968	-0.0620973	0.066954	0.353686	0.712239	-0.0784507	0.0582578	0.178105	0.491	0.0454773	0.0624466	0.466454	0.80684	0.0315288	0.0463603	0.496453	0.836132
Solobacterium	21.25	0.104334	0.0678281	0.123995	0.355223	0.143224	0.0682908	0.0359698	0.210921	0.0969165	0.0582698	0.0962646	0.449598	0.0798379	0.0627044	0.202932	0.642862	0.0700608	0.0466826	0.13341	0.409223
Gordonibacter	21.19	-0.0447705	0.0675108	0.507228	0.724618	-0.0559003	0.0680628	0.411472	0.751646	-0.0307902	0.0574707	0.592128	0.780254	-0.00167144	0.0638802	0.979126	0.979126	0.0176503	0.0472121	0.708516	0.906901
Enterobacteriaceae (f)	20.63	-0.113338	0.0669659	0.0905572	0.275984	-0.145627	0.0673755	0.0306627	0.210921	-0.0916381	0.0586891	0.118426	0.449598	-0.143144	0.0631907	0.0234961	0.280438	0.101742	0.0474015	0.0318426	0.269391
Lactobacillus	20.49	-0.180654	0.0669576	0.00697507	0.0746445	-0.132013	0.0672664	0.0497003	0.233593	-0.049123	0.0583594	0.399938	0.709295	-0.114058	0.0631853	0.0710538	0.413404	0.121982	0.0475201	0.0102593	0.193893
Peptococcus	19.08	0.127864	0.0700049	0.0677747	0.228294	0.0711916	0.0695707	0.306167	0.675679	-0.0458829	0.0589587	0.436439	0.709295	0.0193721	0.0646298	0.764376	0.936852	-0.0837445	0.0478474	0.0800767	0.337505
Citrobacter	18.44	-0.167527	0.0689263	0.0150772	0.0964942	-0.188037	0.069515	0.00683084	0.109293	-0.113803	0.060743	0.0609981	0.433764	-0.0276781	0.0652751	0.671549	0.889991	0.109533	0.0487105	0.024535	0.261707
Mogibacterium	17.45	-0.128167	0.071297	0.0722322	0.231143	-0.0902007	0.0721768	0.211403	0.520376	-0.030322	0.0614614	0.621765	0.780254	-0.0748596	0.0679745	0.27077	0.707578	0.060748	0.0501597	0.22586	0.498449
Butyrivibrio	17.26	0.191205	0.0747182	0.0104969	0.0746445	0.113608	0.0738657	0.124039	0.345151	0.107501	0.0623961	0.0849105	0.449598	0.0630384	0.0675301	0.350569	0.724931	0.00913081	0.0500388	0.85521	0.912224
Sporobacter	15.8	0.0826273	0.0752247	0.272027	0.51489	0.0128156	0.0755928	0.865376	0.915349	-0.0298928	0.064605	0.643578	0.792096	0.0200927	0.0705609	0.775831	0.936852	-0.0560546	0.0522637	0.28348	0.549779
Coprobacillus	15.54	-0.158524	0.0732829	0.030527	0.139552	-0.152524	0.0740968	0.0395477	0.210921	-0.128822	0.0638444	0.043617	0.372708	-0.0923324	0.0703837	0.189573	0.642862	0.0633383	0.0517998	0.221423	0.498449
Coraliomargarita	14.73	0.175534	0.0779774	0.0243796	0.120022	0.166566	0.078256	0.0332979	0.210921	0.0607116	0.0657032	0.355472	0.709295	0.0976517	0.0716827	0.17311	0.642862	-0.0659533	0.0536897	0.21929	0.498449
Mitsuokella	14.05	0.120143	0.0810632	0.138317	0.355223	0.0736408	0.0798028	0.35612	0.712239	-0.0544291	0.0683515	0.425851	0.709295	0.0639057	0.0735815	0.385119	0.724931	0.0221433	0.0541363	0.682519	0.906901
Bifidobacterium	13.8	-0.0927495	0.0825587	0.261252	0.51489	-0.0625346	0.0824073	0.447944	0.763118	-0.0475956	0.0689447	0.489978	0.72927	-0.0840173	0.07719	0.276398	0.707578	-0.0147356	0.0564048	0.793902	0.912224
Megasphaera	13.63	-0.00719943	0.0798723	0.928179	0.971959	-0.0819481	0.0796063	0.303283	0.675679	-0.0689815	0.0696104	0.321702	0.709295	-0.131244	0.0743562	0.0775516	0.413609	0.00106094	0.0552557	0.984681	0.984681
Acidaminococcus	13.49	-0.0609972	0.079496	0.442904	0.704297	-0.0118126	0.0798	0.882321	0.915349	-0.0509424	0.0680946	0.454392	0.709295	-0.040676	0.0745595	0.585374	0.871255	0.0466421	0.0549282	0.3958	0.723485
Anaerofilum	12.7	-0.211279	0.0799469	0.00822384	0.0746445	-0.126044	0.0815677	0.12228	0.345151	-0.151359	0.0700523	0.0307223	0.372708	-0.0987348	0.0767806	0.198466	0.642862	0.0172991	0.0567306	0.760416	0.912224
Rikenellaceae (f)	12.54	0.0788417	0.0830817	0.342638	0.609135	0.0587619	0.0831234	0.479614	0.763118	0.0074491	0.0717451	0.917306	0.946897	0.0344682	0.0768045	0.653592	0.889991	0.0693756	0.0570178	0.223704	0.498449
Aestuariispira	11.47	0.130443	0.0881118	0.138759	0.355223	0.0069671	0.0864526	0.935769	0.935769	0.0383857	0.0728651	0.598329	0.780254	0.031009	0.0801694	0.698909	0.889991	-0.0723973	0.0587418	0.217775	0.498449
Actinomyces	10.93	-0.19764	0.0842768	0.0190208	0.103512	-0.145068	0.0852441	0.0887933	0.315709	-0.101803	0.074201	0.170068	0.491	-0.106616	0.0811841	0.189095	0.642862	0.151782	0.0605028	0.0121183	0.193893
